# Supplementary material for: Bioinformatic analysis of Entamoeba histolytica SINE1 elements
Source: BMC Genomics. 2010 May 24;11:321. doi: 10.1186/1471-2164-11-321 (PMC2996970; doi:10.1186/1471-2164-11-321)
Supplement: Additional file 1 — All EhSINE1 data. Full details of all the EhSINE1s identified in this study. [file 1471-2164-11-321-S1.XLS]

## Sheet: Data
SINE ID: EhSINE1_	eha2 Accession	SINE Orient-ation	SINE Start	SINE End	SINE length (bp)	Repeats	TSD Length (bp) (≤ 6 = 0)	TSD 5' Start	TSD 5' End	TSD 3' Start	TSD 3' End	TSDs E-value	TSDs Mis-matches	Gap: end of 5' TSD to start of SINE (bp)	Gap: end of SINE to start of 3' TSD (bp)	Available 5' flank (bp)	5' flank T%	5' flank N %	Available 3' flank (bp)	3' flank T%	3' flank N %
1	DS571347	+	7763	8309	547	2	29	7733	7761	8306	8335	1e-10	2	1	-4	50	54	0	50	54	0
2	DS571347	+	2150	2696	547	2	11	2124	2134	2695	2705	0.0005	0	1	-2	50	68	0	50	60	0
3	DS571145	+	96823	97370	548	2	27	96797	96823	97366	97394	1e-05	5	1	-5	50	74	0	50	60	0
4	DS571272	+	1423	1970	548	2	20	1404	1423	1973	1992	6e-09	0	1	2	50	50	0	50	20	0
5	DS571157	+	85453	86052	600	4	24	85426	85449	86049	86073	5e-10	1	1	-4	50	66	0	50	64	0
6	DS571494	+	2811	3357	547	2	29	2781	2809	3354	3381	2e-09	3	1	-4	50	64	0	50	54	0
7	DS571146	+	102828	103375	548	2	29	102798	102826	103371	103398	3e-12	1	1	-5	50	44	0	50	38	0
8	DS571284	+	36571	37118	548	2	10	36546	36555	37117	37126	0.002	0	1	-2	50	58	0	50	62	0
9	DS571166	+	33449	33996	548	2	20	33430	33449	34004	34023	6e-09	0	1	7	50	64	0	50	60	0
10	DS571257	+	45861	46408	548	2	31	45832	45862	46405	46434	3e-13	1	1	-4	50	46	0	50	30	0
11	DS571221	+	45970	46517	548	2	25	45945	45969	46513	46538	8e-08	3	1	-5	50	46	0	50	40	0
12	DS571266	+	27732	28282	551	2	24	27708	27731	28285	28308	4e-11	0	1	2	50	56	0	50	50	0
13	DS571167	+	34094	34639	546	2	16	34078	34093	34637	34653	0.002	2	1	-3	50	60	0	50	42	0
14	DS571186	+	24988	25538	551	2	25	24961	24985	25534	25558	2e-09	1	1	-5	50	48	0	50	44	0
15	DS571190	+	67757	68303	547	2	21	67732	67752	68302	68323	2e-08	1	1	-2	50	58	0	50	48	0
16	DS571832	+	655	1201	547	2	24	630	653	1199	1221	2e-09	1	1	-3	50	56	0	50	58	0
17	DS571487	+	12336	12883	548	2	23	12313	12335	12884	12905	6e-09	1	1	0	50	48	0	50	56	0
18	DS571317	+	27553	28099	547	2	24	27529	27552	28098	28120	2e-09	1	1	-2	50	52	0	50	40	0
19	DS571179	+	92522	93042	521	1	28	92494	92521	93039	93066	1e-10	2	1	-4	50	52	0	50	56	0
20	DS571148	+	58191	58738	548	2	16	58173	58188	58743	58759	0.002	2	1	4	50	60	0	50	76	0
21	DS571158	+	27154	27704	551	2	22	27132	27153	27707	27728	5e-10	0	1	2	50	60	0	50	62	0
22	DS571257	+	24188	24789	602	4	21	24165	24185	24787	24808	2e-08	1	1	-3	50	64	0	50	66	0
23	DS571192	+	24324	24871	548	2	26	24297	24322	24870	24893	6e-09	2	1	-2	50	50	0	50	32	0
24	DS571287	+	30403	30922	520	1	29	30373	30401	30919	30945	1e-10	2	1	-4	50	48	0	50	38	0
25	DS571210	+	20547	21121	575	3	26	20519	20544	21120	21144	1e-10	1	1	-2	50	66	0	50	74	0
26	DS571233	+	53658	54208	551	2	20	53637	53656	54211	54230	6e-09	0	1	2	50	66	0	50	60	0
27	DS571228	+	4744	5290	547	2	23	4718	4740	5288	5311	2e-09	1	1	-3	50	60	0	50	38	0
28	DS571643	+	734	1284	551	2	18	715	732	1287	1304	8e-08	0	1	2	50	56	0	50	36	0
29	DS571237	+	34661	35208	548	2	23	34639	34661	35207	35230	2e-09	1	1	-2	50	58	0	50	46	0
30	DS571249	+	2300	2846	547	2	18	2282	2299	2843	2859	3e-06	1	1	-4	50	68	0	50	62	0
31	DS571164	+	127996	128542	547	2	24	127971	127994	128539	128563	5e-10	1	1	-4	50	54	0	50	42	0
32	DS571489	+	6580	7122	543	2	9	6550	6558	7121	7130	0.072	1	1	-2	50	58	0	50	60	0
33	DS571179	+	37873	38420	548	2	21	37852	37872	38418	38440	3e-07	2	1	-3	50	50	0	50	48	0
34	DS572252	+	2	548	547	2	0	N/A	N/A	N/A	N/A	N/A	N/A	N/A	N/A	2	0	0	50	58	0
35	DS571358	+	20913	21457	545	2	22	20889	20910	21455	21476	5e-10	0	1	-3	50	56	0	50	58	0
36	DS571449	+	10283	10802	520	1	12	10259	10270	10811	10821	0.88	2	1	8	50	60	0	50	58	0
37	DS571321	+	12106	12621	516	1	14	12087	12100	12621	12635	0.0001	1	1	-1	50	50	0	50	54	0
38	DS571249	+	41300	41823	524	1	18	41277	41294	41821	41838	8e-08	0	1	-3	50	50	0	50	60	0							1
39	DS571274	+	10458	10976	519	1	22	10434	10455	10978	10999	5e-10	0	1	1	50	60	0	50	36	0
40	DS571617	+	4159	4657	499	1T	19	4134	4152	4653	4671	0.002	3	1	-5	50	44	0	50	60	0
41	DS571187	+	7728	8255	528	1	14	7713	7726	8259	8272	1e-05	0	1	3	50	42	0	50	38	0
42	DS571597	+	8573	9089	517	1	26	8543	8568	9099	9125	9e-07	3	1	9	50	64	0	50	68	0
43	DS571564	+	1738	2256	519	1	31	1708	1738	2259	2290	0.0005	7	1	2	50	54	0	50	62	0
44	DS571804	+	837	1358	522	1	10	807	816	1357	1366	0.002	0	1	-2	50	54	0	50	34	0
45	DS571268	+	10897	11416	520	1	0	N/A	N/A	N/A	N/A	N/A	N/A	N/A	N/A	50	60	0	50	48	0
46	DS571514	+	12237	12735	499	1T	10	12212	12221	12766	12775	0.002	0	1	30	50	52	0	50	62	0
47	DS571704	+	82	580	499	1T	10	57	66	611	620	0.002	0	1	30	50	52	0	50	62	0
48	DS571426	+	1546	2044	499	1T	10	1521	1530	2075	2084	0.002	0	1	30	50	52	0	50	62	0
49	DS571690	+	460	958	499	1T	10	435	444	989	998	0.002	0	1	30	50	52	0	50	62	0
50	DS571530	+	1520	2063	544	2	22	1490	1511	2061	2080	9e-07	2	1	-3	50	54	0	50	42	0
51	DS571546	+	7667	8187	521	1	12	7647	7658	8184	8195	0.021	1	1	-4	50	68	0	50	34	0
52	DS571247	+	50355	50805	451	1	0	N/A	N/A	N/A	N/A	N/A	N/A	N/A	N/A	50	52	0	0	0	0
53	DS571446	+	6822	7343	522	1	9	6806	6814	7372	7380	0.006	0	1	28	50	54	0	50	66	0
54	DS571170	+	49793	50301	509	1	13	49773	49785	50300	50311	0.002	1	1	-2	50	52	0	50	40	0
55	DS571176	+	5141	5663	523	1	8	5130	5137	5659	5666	0.021	0	1	-5	50	60	0	50	38	0
56	DS571310	+	15039	15560	522	1	16	15011	15026	15575	15589	0.021	3	1	14	50	54	0	50	50	0
57	DS571551	+	8149	8687	539	R1 only	12	8130	8141	8685	8697	0.002	1	1	-3	50	58	0	50	38	0
58	DS571479	+	5619	6150	532	1	23	5595	5617	6164	6183	0.006	5	1	13	50	60	0	50	66	0
59	DS571608	+	7462	7985	524	1	11	7440	7450	7993	8002	0.021	1	1	7	50	44	0	50	50	0
60	DS571712	+	1008	1535	528	1	15	992	1006	1535	1549	3e-06	0	1	-1	50	56	0	50	44	0
61	DS571184	+	54897	55421	525	1	26	54872	54897	55417	55443	2e-08	3	1	-5	50	52	0	50	42	0
62	DS571204	+	58918	59442	525	1	15	58899	58913	59440	59454	0.002	2	1	-3	50	66	0	50	38	0
63	DS571196	+	45722	46243	522	1	8	45693	45700	46269	46276	0.021	0	1	25	50	48	0	50	42	0
64	DS571172	+	92383	92905	523	1	17	92353	92369	92928	92943	0.006	3	1	22	50	62	0	50	64	0
65	DS571408	+	13476	14002	527	1	18	13460	13477	14012	14030	0.0001	2	1	9	50	60	0	50	46	0
66	DS571167	+	116380	116898	519	1	12	116354	116365	116894	116904	0.88	2	1	-5	50	52	0	50	34	0
67	DS571647	+	3695	4221	527	1	9	3681	3689	4223	4231	0.006	0	1	1	50	64	0	50	38	0
68	DS571732	+	2214	2742	529	1	16	2187	2202	2741	2756	0.0001	1	1	-2	50	44	0	50	38	0
69	DS571478	+	11037	11569	533	1	11	11012	11022	11566	11577	0.006	1	1	-4	50	66	0	50	36	0
70	DS571601	+	6351	6873	523	1	9	6328	6336	6871	6879	0.006	0	1	-3	50	38	0	50	42	0
71	DS571454	+	15507	16034	528	1	0	N/A	N/A	N/A	N/A	N/A	N/A	N/A	N/A	50	54	0	50	34	0
72	DS571499	+	8761	9283	523	1	9	8738	8746	9281	9289	0.006	0	1	-3	50	38	0	50	42	0
73	DS571258	+	46897	47418	522	1	10	46872	46881	47428	47437	0.002	0	1	9	50	64	0	50	40	0
74	DS572210	+	755	1279	525	1	8	725	732	1277	1284	0.021	0	1	-3	50	56	0	50	52	0
75	DS571774	+	232	756	525	1	8	202	209	754	761	0.021	0	1	-3	50	56	0	50	52	0
76	DS571714	+	3039	3564	526	1	28	3012	3039	3564	3591	8e-08	4	1	-1	50	52	0	50	40	0
77	DS571385	+	10623	11142	520	1	0	N/A	N/A	N/A	N/A	N/A	N/A	N/A	N/A	50	60	0	50	44	0
78	DS571196	+	10075	10595	521	1	13	10051	10063	10596	10608	0.021	2	1	0	50	54	0	50	64	0
79	DS571679	+	5571	6095	525	1	20	5546	5565	6094	6110	0.0005	3	1	-2	50	54	0	50	40	0
80	DS571224	+	49831	50356	526	1	12	49802	49813	50354	50365	0.0001	0	1	-3	50	52	0	50	68	0
81	DS571674	+	4426	4947	522	1	7	4403	4409	4946	4952	0.072	0	1	-2	50	44	0	50	58	0
82	DS571893	+	163	689	527	1	12	153	164	686	697	0.021	1	1	-4	50	66	0	50	40	0
83	DS571262	+	48094	48620	527	1	0	N/A	N/A	N/A	N/A	N/A	N/A	N/A	N/A	50	66	0	18	18	0
84	DS571182	+	91492	92022	531	1	7	91484	91490	92022	92028	0.072	0	1	-1	50	50	0	50	36	0
85	DS571173	+	55376	55899	524	1	20	55351	55370	55898	55914	0.0005	3	1	-2	50	52	0	50	40	0
86	DS571515	+	12019	12539	521	1	9	11991	11999	12555	12563	0.006	0	1	15	50	54	0	50	58	0
87	DS571520	+	2710	3227	518	1	0	N/A	N/A	N/A	N/A	N/A	N/A	N/A	N/A	50	56	0	50	42	0
88	DS571512	+	8394	8925	532	1	12	8364	8375	8922	8935	0.021	2	1	-4	50	64	0	50	50	0
89	DS571651	+	5631	6152	522	1	8	5608	5615	6183	6190	0.021	0	1	30	50	44	0	50	56	0
90	DS571158	+	113563	114080	518	1	10	113548	113557	114091	114100	0.002	0	1	10	50	48	0	50	60	0
91	DS571493	+	12847	13366	520	1	18	12818	12835	13363	13381	0.0001	2	1	-4	50	58	0	50	50	0
92	DS571434	+	13621	14141	521	1	29	13591	13619	14153	14179	0.002	6	1	11	50	64	0	50	64	0
93	DS571225	+	35295	35813	519	1	10	35273	35282	35809	35819	0.021	1	1	-5	50	44	0	50	46	0
94	DS571794	+	1146	1678	533	1	0	N/A	N/A	N/A	N/A	N/A	N/A	N/A	N/A	50	0	100	50	38	0
95	DS571314	+	27501	28023	523	1	23	27479	27501	28032	28049	0.021	5	1	8	50	48	0	50	40	0
96	DS571261	+	35353	35880	528	1	12	35332	35343	35887	35898	0.021	1	1	6	50	44	0	50	48	0
97	DS571509	+	8352	8867	516	1	15	8330	8344	8875	8887	0.006	2	1	7	50	68	0	50	60	0
98	DS571334	+	2057	2606	550	2	25	2029	2053	2606	2631	1e-10	1	1	-1	50	48	0	50	58	0
99	DS571153	+	2270	2789	520	1	7	2256	2262	2786	2792	0.072	0	1	-4	50	54	0	50	46	0
100	DS571161	+	105538	106047	510	1D	10	105524	105533	106043	106051	0.072	1	1	-5	50	58	0	50	50	0
101	DS571305	+	972	1484	513	1	22	944	965	1500	1520	1e-05	3	1	15	50	56	0	50	68	0
102	DS571709	+	2199	2780	582	R3 only	16	2179	2194	2777	2793	1e-05	1	1	-4	50	44	0	50	64	0
103	DS571166	+	120646	121235	590	R3 only	8	120626	120633	121263	121270	0.021	0	1	27	50	46	0	50	64	0
104	DS571160	+	2272	2783	512	1	22	2244	2265	2799	2819	0.002	4	1	15	50	56	0	50	68	0
105	DS571464	+	14286	14840	555	2	8	14274	14281	14847	14854	0.021	0	1	6	50	46	0	50	60	0
106	DS571162	+	90292	90873	582	R3 only	8	90283	90290	90897	90904	0.021	0	1	23	50	60	0	50	56	0
107	DS571304	+	36360	36957	598	R3 only	0	N/A	N/A	N/A	N/A	N/A	N/A	N/A	N/A	50	46	0	50	62	0
108	DS571597	+	4602	5189	588	R3 only	15	4581	4595	5194	5209	0.021	3	1	4	50	50	0	50	64	0
109	DS571150	+	28700	29285	586	R3 only	11	28676	28686	29281	29290	0.021	1	1	-5	50	54	0	50	48	0
110	DS571288	+	2327	2823	497	R3 only	18	2303	2320	2824	2842	0.0005	3	1	0	50	50	0	50	60	0
111	DS571442	+	14666	15230	565	R3 only	17	14645	14661	15226	15242	0.0001	2	1	-5	50	62	0	50	60	0
112	DS571656	+	2432	2934	503	R3 only	14	2412	2425	2931	2943	0.0005	1	1	-4	50	64	0	50	56	0
113	DS572032	+	376	957	582	R3 only	14	361	374	973	988	0.002	2	1	15	50	64	0	50	54	0
114	DS571257	+	376	957	582	R3 only	11	361	371	956	967	0.006	1	1	-2	50	64	0	50	54	0
115	DS571897	+	627	1193	567	R3 only	17	606	622	1189	1205	0.0001	2	1	-5	50	62	0	50	60	0
116	DS571360	+	6406	6989	584	R3 only	15	6385	6399	6985	6998	0.0001	1	1	-5	50	60	0	50	62	0
117	DS571668	+	993	1556	564	R3 only	12	974	985	1553	1564	0.0001	0	1	-4	50	60	0	50	60	0
118	DS571496	+	2146	2731	586	R3 only	19	2121	2139	2730	2748	0.002	3	1	-2	50	54	0	50	66	0
119	DS571262	+	10947	11526	580	R3 only	10	10917	10926	11524	11533	0.002	0	1	-3	50	70	0	50	60	0
120	DS571325	+	9526	10104	579	R3 only	26	9496	9521	10104	10129	1e-05	3	1	-1	50	46	0	50	40	0
121	DS572490	+	661	1120	460	R3 only	0	N/A	N/A	N/A	N/A	N/A	N/A	N/A	N/A	50	52	0	0	0	0
122	DS571196	+	21804	22304	501	1	12	21787	21798	22327	22340	0.021	2	1	22	50	66	0	50	60	0
123	DS571755	+	2067	2649	583	R3 only	26	2037	2062	2649	2674	1e-05	3	1	-1	50	46	0	50	40	0
124	DS572063	+	1192	1779	588	R3 only	18	1165	1182	1800	1818	0.072	4	1	20	50	60	0	50	62	0
125	DS571616	+	4470	5065	596	R3 only	13	4450	4462	5063	5074	0.002	1	1	-3	50	50	0	50	64	0
126	DS571145	+	215307	215887	581	R3 only	13	215290	215302	215885	215898	0.0005	1	1	-3	50	66	0	50	46	0
127	DS571669	+	3645	4230	586	R3 only	13	3625	3637	4227	4238	0.002	1	1	-4	50	48	0	50	64	0
128	DS571364	+	4761	5338	578	R3 only	11	4732	4742	5334	5343	0.021	1	1	-5	50	50	0	50	62	0
129	DS571202	+	47192	47777	586	R3 only	19	47172	47190	47777	47795	0.0005	2	1	-1	50	54	0	50	40	0
130	DS572119	+	227	817	591	R3 only	13	207	219	815	826	0.002	1	1	-3	50	46	0	50	64	0
131	DS571663	+	4821	5413	593	R3 only	13	4801	4813	5411	5422	0.002	1	1	-3	50	46	0	50	64	0
132	DS571628	+	4699	5293	595	R3 only	13	4679	4691	5291	5302	0.002	1	1	-3	50	50	0	50	64	0
133	DS571813	+	1172	1729	558	R3 only	13	1152	1164	1727	1738	0.002	1	1	-3	50	50	0	50	64	0
134	DS571713	+	3158	3754	597	R3 only	13	3138	3150	3752	3763	0.002	1	1	-3	50	50	0	50	64	0
135	DS571764	+	242	775	534	1	0	N/A	N/A	N/A	N/A	N/A	N/A	N/A	N/A	50	28	0	50	68	0
136	DS571840	+	2117	2705	589	R3 only	13	2097	2109	2703	2714	0.002	1	1	-3	50	50	0	50	64	0
137	DS571175	+	74276	74805	530	R3 only	9	74254	74262	74813	74822	0.072	1	1	7	50	44	0	50	30	0
138	DS571683	+	4571	5160	590	R3 only	13	4551	4563	5159	5170	0.002	1	1	-2	50	48	0	50	64	0
139	DS571477	+	2871	3459	589	R3 only	7	2841	2847	3457	3463	0.072	0	1	-3	50	64	0	50	48	0
140	DS572182	+	493	964	472	None	0	N/A	N/A	N/A	N/A	N/A	N/A	N/A	N/A	50	70	0	50	16	0
141	DS571619	+	6076	6666	591	R3 only	13	6056	6068	6665	6676	0.002	1	1	-2	50	50	0	50	64	0
142	DS571811	+	1835	2362	528	NONE	9	1812	1820	2359	2367	0.006	0	1	-4	50	44	0	50	62	0
143	DS572209	+	355	846	492	NONE	16	328	343	862	876	0.021	3	1	15	50	58	0	50	68	0
144	DS571282	+	3723	4243	521	NONE	11	3698	3708	4239	4248	0.021	1	1	-5	50	48	0	50	62	0
145	DS571480	+	4094	4656	563	R3 only	13	4074	4086	4654	4665	0.002	1	1	-3	50	50	0	50	64	0
146	DS571265	+	5326	5894	569	R3 only	7	5319	5325	5892	5898	0.072	0	1	-3	50	60	0	50	40	0
147	DS571637	+	4637	5226	590	R3 only	17	4612	4628	5222	5236	0.0005	2	1	-5	50	50	0	50	62	0
148	DS571768	+	1157	1705	549	2	10	1149	1158	1710	1720	0.021	1	1	4	50	64	0	50	36	0
149	DS571234	+	34641	35201	561	None	8	34615	34622	35198	35205	0.021	0	1	-4	50	64	0	50	52	0
150	DS571214	+	5760	6329	570	R3 only	11	5745	5755	6353	6364	0.006	1	1	23	50	64	0	50	66	0
151	DS571662	+	2842	3341	500	None	0	N/A	N/A	N/A	N/A	N/A	N/A	N/A	N/A	50	46	0	50	0	100
152	DS571710	+	1799	2367	569	R3 only	0	N/A	N/A	N/A	N/A	N/A	N/A	N/A	N/A	50	60	0	50	30	0
153	DS571469	+	4697	5352	656	None	15	4676	4690	5350	5364	0.002	2	1	-3	50	46	0	50	56	0
154	DS571420	+	3377	3949	573	R3 only	11	3362	3372	3971	3982	0.006	1	1	21	50	62	0	50	64	0
155	DS571258	+	3366	3935	570	R3 only	0	N/A	N/A	N/A	N/A	N/A	N/A	N/A	N/A	50	64	0	50	36	0
156	DS571375	+	11554	12140	587	R3 only	15	11533	11547	12138	12152	0.002	2	1	-3	50	46	0	50	58	0
157	DS571333	+	24586	25172	587	R3 only	15	24565	24579	25170	25184	0.002	2	1	-3	50	46	0	50	56	0
158	DS571485	+	12251	12746	496	1	17	12226	12242	12743	12761	0.021	4	1	-4	50	62	0	50	62	0
159	DS571968	+	1281	1842	562	R3 only	0	N/A	N/A	N/A	N/A	N/A	N/A	N/A	N/A	50	0	100	50	34	0
160	DS571646	+	6079	6570	492	1	11	6063	6073	6573	6583	0.0005	0	1	2	50	52	0	50	38	0
161	DS571699	+	3966	4452	487	1	19	3946	3964	4448	4466	0.002	3	1	-5	50	58	0	50	50	0
165	DS571868	+	2793	3253	461	1	0	N/A	N/A	N/A	N/A	N/A	N/A	N/A	N/A	50	54	0	2	2	0
166	DS572494	+	1	559	559	R3 only	0	N/A	N/A	N/A	N/A	N/A	N/A	N/A	N/A	1	0	0	50	58	0
168	DS571245	+	49543	50046	504	1	11	49520	49530	50043	50052	0.021	1	1	-4	50	50	0	50	60	0
169	DS571482	+	14747	15262	516	R3 only	0	N/A	N/A	N/A	N/A	N/A	N/A	N/A	N/A	50	44	0	0	0	0
170	DS571279	+	22315	22765	451	NONE	15	22286	22300	22786	22800	0.002	2	1	20	50	64	0	50	60	0
171	DS572142	+	1214	1723	510	R3 only	0	N/A	N/A	N/A	N/A	N/A	N/A	N/A	N/A	50	66	0	6	2	0
172	DS572564	+	309	865	557	R3 only	16	289	304	866	880	0.006	2	1	0	50	68	0	50	58	0
173	DS571634	+	174	783	610	None	12	144	155	804	816	0.002	1	1	20	50	62	0	50	36	0
174	DS571979	+	698	1191	494	NONE	0	N/A	N/A	N/A	N/A	N/A	N/A	N/A	N/A	50	48	0	50	48	0
175	DS571327	+	2399	2874	476	1	17	2381	2397	2871	2887	4e-05	1	1	-4	50	68	0	50	44	0
177	DS571603	+	739	1323	585	None	11	710	720	1329	1340	0.006	1	1	5	50	62	0	50	44	0
178	DS571874	+	2490	3045	556	R3 only	16	2470	2485	3046	3060	0.006	2	1	0	50	68	0	50	58	0
179	DS571593	+	609	1218	610	None	12	579	590	1241	1251	0.006	1	1	22	50	60	0	50	38	0
181	DS571165	+	67257	67816	560	R3 only	0	N/A	N/A	N/A	N/A	N/A	N/A	N/A	N/A	50	36	0	50	12	0
182	DS571826	+	1523	2005	483	NONE	10	1502	1511	2035	2045	0.021	1	1	29	50	48	0	50	48	0
183	DS571670	+	3127	3758	632	NONE	9	3105	3113	3754	3761	0.25	1	1	-5	50	54	0	50	28	0
184	DS571301	+	17332	17938	607	NONE	15	17314	17328	17938	17951	0.072	3	1	-1	50	40	0	50	60	0
185	DS571343	+	28648	29099	452	1	8	28641	28648	29107	29114	0.021	0	1	7	50	42	0	50	44	0
186	DS571677	+	16	627	612	NONE	0	N/A	N/A	N/A	N/A	N/A	N/A	N/A	N/A	16	16	0	50	26	0
187	DS571887	+	870	1478	609	NONE	7	840	846	1489	1495	0.072	0	1	10	50	54	0	50	62	0
188	DS571291	+	4529	5138	610	None	0	N/A	N/A	N/A	N/A	N/A	N/A	N/A	N/A	50	46	0	50	46	0
189	DS571276	+	17704	18169	466	NONE	11	17675	17685	18173	18182	0.021	1	1	3	50	64	0	50	62	0
190	DS571519	+	228	723	496	1	8	205	212	721	728	0.021	0	1	-3	50	54	0	50	56	0
191	DS571490	+	3375	3860	486	1	8	3352	3359	3858	3865	0.021	0	1	-3	50	54	0	50	46	0
192	DS571154	+	134019	134504	486	NONE	7	134004	134010	134502	134508	0.072	0	1	-3	50	50	0	50	46	0
193	DS571313	+	21001	21461	461	1	10	20986	20995	21492	21501	0.25	1	1	30	50	54	0	50	48	0
194	DS571156	+	88162	88789	628	NONE	12	88150	88161	88801	88812	0.0001	0	1	11	50	44	0	50	62	0
195	DS571525	+	311	823	513	NONE	0	N/A	N/A	N/A	N/A	N/A	N/A	N/A	N/A	50	62	0	50	58	0
196	DS571254	+	25393	26040	648	NONE	12	25364	25375	26058	26068	0.006	1	1	17	50	56	0	50	48	0
197	DS571180	+	28996	29617	622	NONE	7	28978	28984	29639	29645	0.072	0	1	21	50	60	0	50	40	0
198	DS571541	+	10089	10729	641	NONE	11	10076	10086	10736	10748	0.072	2	1	6	50	40	0	50	26	0
199	DS571666	+	2968	3474	507	1	9	2944	2952	3470	3479	0.072	1	1	-5	50	54	0	50	42	0
200	DS572489	+	550	1005	456	1	9	525	533	1021	1029	0.006	0	1	15	50	52	0	50	64	0
201	DS571251	+	32834	33406	573	NONE	12	32804	32815	33434	33444	0.006	1	1	27	50	62	0	50	58	0
202	DS571633	+	3020	3473	454	1	23	2999	3021	3470	3490	0.0001	4	1	-4	50	50	0	50	28	0
203	DS571451	-	3493	2943	551	2	18	2927	2944	3494	3512	0.0001	2	1	0	50	66	0	50	56	0
204	DS571312	-	17550	16976	575	3	27	16950	16976	17551	17578	2e-09	2	1	0	50	54	0	50	54	0
205	DS571483	-	7440	6892	549	2	22	6869	6890	7442	7464	6e-09	1	1	1	50	64	0	50	46	0
206	DS571508	-	4500	3954	547	2	21	3935	3955	4503	4522	8e-08	1	1	2	50	42	0	50	66	0
207	DS571277	-	39116	38571	546	2	24	38549	38572	39116	39138	2e-09	1	1	-1	50	70	0	50	58	0
208	DS571256	-	33189	32642	548	2	24	32620	32643	33190	33213	4e-11	0	1	0	50	46	0	50	46	0
209	DS571255	-	5733	5183	551	2	18	5166	5183	5734	5751	8e-08	0	1	0	50	64	0	50	64	0
210	DS571410	-	9760	9214	547	2	24	9191	9214	9764	9786	2e-09	1	1	3	50	36	0	50	54	0
211	DS571200	-	49133	48532	602	4	22	48512	48533	49134	49154	2e-08	1	1	0	50	70	0	50	68	0
212	DS571214	-	15165	14617	549	2	22	14597	14618	15166	15186	2e-08	1	1	0	50	68	0	50	70	0
213	DS571247	-	15177	14629	549	2	24	14603	14626	15177	15200	4e-11	0	1	-1	50	56	0	50	46	0
214	DS571151	-	120325	119752	574	3	22	119732	119753	120326	120346	2e-08	1	1	0	50	68	0	50	58	0
215	DS571250	-	22245	21673	573	3	16	21655	21670	22247	22262	9e-07	0	1	1	50	62	0	50	42	0
216	DS571445	-	9720	9173	548	2	11	9152	9162	9748	9757	0.021	1	1	27	50	64	0	50	54	0
217	DS572093	-	1734	1187	548	2	22	1165	1186	1735	1757	6e-09	1	1	0	50	46	0	50	56	0
218	DS571279	-	21678	21129	550	2	17	21110	21126	21681	21697	3e-07	0	1	2	50	66	0	50	64	0
219	DS572593	-	697	150	548	2	24	128	151	700	722	2e-09	1	1	2	50	56	0	50	40	0
220	DS571382	-	18914	18367	548	2	29	18340	18368	18916	18946	2e-09	3	1	1	50	42	0	50	50	0
221	DS571257	-	8157	7609	549	2	16	7591	7606	8160	8174	4e-05	1	1	2	50	72	0	50	62	0
222	DS571250	-	42224	41651	574	3	9	41644	41652	42252	42259	0.25	1	1	27	50	66	0	50	26	0
223	DS571174	-	98026	97507	520	1	0	N/A	N/A	N/A	N/A	N/A	N/A	N/A	N/A	50	50	0	50	56	0
224	DS571423	-	1030	483	548	2	13	472	484	1037	1048	0.002	1	1	6	50	62	0	50	56	0
225	DS571226	-	27023	26476	548	2	30	26448	26477	27027	27056	3e-12	1	1	3	50	60	0	50	52	0
226	DS571151	-	154899	154352	548	2	14	154330	154343	154902	154915	1e-05	0	1	2	50	40	0	50	40	0
227	DS571227	-	51623	51076	548	2	30	51048	51077	51620	51647	6e-09	3	1	-4	50	60	0	50	50	0
228	DS571310	-	11751	11204	548	2	32	11174	11205	11755	11786	5e-10	4	1	3	50	66	0	50	70	0
229	DS571183	-	68021	67471	551	2	0	N/A	N/A	N/A	N/A	N/A	N/A	N/A	N/A	50	44	0	50	50	0
230	DS571147	-	112278	111732	547	2	25	111709	111733	112279	112302	5e-10	1	1	0	50	50	0	50	44	0
231	DS571145	-	332477	331932	546	2	24	331910	331933	332478	332502	5e-10	1	1	0	50	56	0	50	48	0
232	DS571240	-	35235	34688	548	2	15	34671	34685	35236	35250	3e-06	0	1	0	50	48	0	50	60	0
233	DS571327	-	3671	3152	520	1	13	3139	3151	3673	3685	4e-05	0	1	1	50	66	0	50	66	0
234	DS571278	-	6338	5791	548	2	18	5761	5778	6363	6377	0.006	3	1	24	50	60	0	50	46	0
235	DS571327	-	29056	28534	523	1	17	28513	28529	29063	29080	0.002	3	1	6	50	66	0	50	70	0
236	DS571240	-	22360	21813	548	2	21	21794	21814	22361	22381	2e-09	0	1	0	50	60	0	50	56	0
237	DS571327	-	30057	29536	522	1	23	29515	29537	30072	30094	0.006	5	1	14	50	58	0	50	68	0
238	DS571151	-	89505	88960	546	2	17	88937	88953	89505	89521	3e-07	0	1	-1	50	62	0	50	54	0
239	DS571186	-	65902	65382	521	1	19	65364	65382	65921	65942	0.006	4	1	18	50	62	0	50	66	0
240	DS571372	-	19793	19246	548	2	20	19228	19247	19807	19823	0.072	4	1	13	50	60	0	50	34	0
241	DS571668	-	4836	4290	547	2	26	4266	4291	4837	4863	4e-11	1	1	0	50	68	0	50	68	0
242	DS572264	-	932	387	546	2	17	372	388	948	961	0.021	3	1	15	50	82	0	50	58	0
243	DS571346	-	26099	25553	547	2	18	25533	25550	26110	26131	0.002	4	1	10	50	56	0	50	50	0
244	DS571469	-	6457	5936	522	1	8	5930	5937	6473	6480	0.021	0	1	15	50	38	0	50	44	0
245	DS571206	-	8015	7495	521	1	7	7490	7496	8046	8052	0.072	0	1	30	50	66	0	50	32	0
246	DS571563	-	2148	1618	531	R1 only	0	N/A	N/A	N/A	N/A	N/A	N/A	N/A	N/A	50	64	0	50	20	0
247	DS571282	-	5008	4493	516	1	18	4463	4480	5030	5048	0.0001	2	1	21	50	60	0	50	58	0
248	DS571399	-	19037	18521	517	1	16	18503	18518	19045	19059	4e-05	1	1	7	50	50	0	50	62	0
249	DS571204	-	70517	69992	526	1	8	69973	69980	70534	70541	0.021	0	1	16	50	54	0	50	62	0
250	DS571895	-	910	412	499	1T	16	397	412	925	939	0.006	2	1	14	50	52	0	50	64	0
251	DS571206	-	69215	68717	499	1T	16	68702	68717	69230	69244	0.006	2	1	14	50	52	0	50	62	0
252	DS571537	-	10595	10097	499	1T	17	10082	10098	10610	10625	0.002	2	1	14	50	60	0	50	62	0
253	DS571849	-	654	129	526	1	0	N/A	N/A	N/A	N/A	N/A	N/A	N/A	N/A	50	62	0	50	36	0
254	DS571454	-	2068	1542	527	1	10	1533	1542	2081	2091	0.021	1	1	12	50	56	0	50	34	0
255	DS571552	-	1577	1057	521	1	11	1048	1058	1607	1615	0.88	2	1	29	50	66	0	50	34	0
256	DS571325	-	7054	6533	522	1	7	6510	6516	7072	7078	0.072	0	1	17	50	64	0	50	50	0
257	DS571164	-	4209	3682	528	1	15	3668	3682	4211	4225	3e-06	0	1	1	50	52	0	50	46	0
258	DS571206	-	4850	4329	522	1	13	4299	4311	4877	4888	0.002	1	1	26	50	62	0	50	66	0
259	DS571803	-	802	312	491	1	14	296	309	819	830	0.021	2	1	16	50	54	0	50	64	0
260	DS571375	-	13249	12727	523	NONE	8	12721	12728	13264	13271	0.021	0	1	14	50	38	0	50	44	0
261	DS571168	-	2299	1780	520	1	14	1768	1781	2324	2339	0.002	2	1	24	50	58	0	50	54	0
262	DS571187	-	78318	77802	517	1	17	77787	77803	78322	78338	4e-05	1	1	3	50	54	0	50	44	0
263	DS571338	-	29868	29347	522	1	20	29325	29344	29877	29896	0.002	4	1	8	50	62	0	50	62	0
264	DS571378	-	17429	16908	522	1	14	16881	16894	17438	17450	0.0005	1	1	8	50	38	0	50	52	0
265	DS571255	-	2937	2416	522	1	8	2410	2417	2952	2959	0.021	0	1	14	50	44	0	50	62	0
266	DS571245	-	48867	48336	532	R1 only	8	48330	48337	48874	48881	0.021	0	1	6	50	66	0	50	62	0
267	DS571510	-	10691	10039	653	R1 only (also ~100 NNN insert in R2)	13	10012	10024	10705	10717	0.021	2	1	13	50	68	0	50	60	0
268	DS571219	-	15122	14577	546	2	8	14571	14578	15132	15139	0.021	0	1	9	50	56	0	50	62	0
269	DS571364	-	15757	15235	523	1	8	15224	15231	15769	15776	0.021	0	1	11	50	62	0	50	40	0
270	DS571664	-	713	194	520	1	12	184	195	722	734	0.002	1	1	8	50	62	0	50	46	0
271	DS571570	-	7522	6990	533	1	0	N/A	N/A	N/A	N/A	N/A	N/A	N/A	N/A	50	44	0	50	32	0					1
272	DS571171	-	68985	68461	525	1	0	N/A	N/A	N/A	N/A	N/A	N/A	N/A	N/A	50	52	0	50	36	0
273	DS571424	-	4132	3598	535	1	10	3571	3580	4130	4139	0.25	1	1	-3	50	52	0	50	36	0
274	DS571255	-	48085	47566	520	1	0	N/A	N/A	N/A	N/A	N/A	N/A	N/A	N/A	50	48	0	50	64	0
275	DS571173	-	66913	66392	522	1	8	66362	66369	66933	66940	0.021	0	1	19	50	64	0	50	52	0
276	DS571326	-	3991	3465	527	1	0	N/A	N/A	N/A	N/A	N/A	N/A	N/A	N/A	50	60	0	50	52	0
277	DS571179	-	51324	50814	511	1	0	N/A	N/A	N/A	N/A	N/A	N/A	N/A	N/A	50	66	0	50	46	0
278	DS571193	-	3194	2684	511	1	0	N/A	N/A	N/A	N/A	N/A	N/A	N/A	N/A	50	66	0	50	50	0
279	DS571597	-	5977	5451	527	1	22	5422	5443	5993	6017	0.0005	5	1	15	50	44	0	50	58	0
280	DS571833	-	909	374	536	1	0	N/A	N/A	N/A	N/A	N/A	N/A	N/A	N/A	50	56	0	50	50	0
281	DS571621	-	1466	937	530	1	13	911	923	1476	1489	0.072	2	1	9	50	60	0	50	64	0
282	DS571761	-	1137	635	503	1	0	N/A	N/A	N/A	N/A	N/A	N/A	N/A	N/A	50	58	0	50	36	0
283	DS571336	-	3533	3050	484	1	0	N/A	N/A	N/A	N/A	N/A	N/A	N/A	N/A	50	48	0	50	0	100
284	DS571312	-	3954	3435	520	1	13	3424	3436	3961	3974	0.0005	1	1	6	50	62	0	50	40	0
285	DS571839	-	1907	1396	512	R1 only	15	1366	1380	1919	1932	0.0001	1	1	11	50	58	0	50	62	0
286	DS572139	-	865	342	524	1	7	337	343	887	893	0.072	0	1	21	50	54	0	50	46	0
287	DS571164	-	64300	63793	508	1	16	63777	63792	64296	64311	9e-07	0	1	-5	50	56	0	50	38	0
288	DS571181	-	67392	66865	528	1	11	66855	66865	67399	67411	0.072	2	1	6	50	46	0	50	44	0
289	DS571333	-	27411	26889	523	1	13	26878	26890	27415	27426	0.25	2	1	3	50	52	0	50	50	0
290	DS571158	-	13920	13394	527	1	0	N/A	N/A	N/A	N/A	N/A	N/A	N/A	N/A	50	54	0	50	46	0
291	DS571146	-	77118	76594	525	1	7	76585	76591	77134	77140	0.072	0	1	15	50	54	0	50	58	0
292	DS571709	-	3673	3154	520	NONE	7	3126	3132	3705	3711	0.072	0	1	31	50	62	0	50	64	0
293	DS571743	-	1960	1433	528	1	0	N/A	N/A	N/A	N/A	N/A	N/A	N/A	N/A	50	44	0	50	36	0
294	DS571419	-	11962	11446	517	1	7	11424	11430	11969	11975	0.072	0	1	6	50	54	0	50	44	0
295	DS571153	-	99329	98749	581	R3 only	7	98719	98725	99329	99335	0.072	0	1	-1	50	52	0	50	50	0
296	DS571151	-	150740	150148	593	R3 only	28	150122	150149	150742	150768	2e-09	2	1	1	50	48	0	50	44	0
297	DS571742	-	2571	2065	507	1	12	2055	2066	2575	2586	0.072	2	1	3	50	62	0	50	66	0
298	DS572087	-	1390	860	531	1	10	852	861	1421	1430	0.25	1	1	30	50	60	0	50	34	0
299	DS571299	-	757	178	580	R3 only	0	N/A	N/A	N/A	N/A	N/A	N/A	N/A	N/A	50	58	0	50	40	0
300	DS571280	-	7895	7331	565	3	0	N/A	N/A	N/A	N/A	N/A	N/A	N/A	N/A	50	64	0	50	50	0
301	DS571635	-	4012	3464	549	2	14	3442	3455	4037	4051	0.0001	1	1	24	50	60	0	50	64	0
302	DS571640	-	5074	4496	579	R3 only	15	4466	4480	5089	5103	3e-06	0	1	14	50	64	0	50	74	0
303	DS571216	-	60403	59811	593	None	15	59782	59796	60418	60432	3e-06	0	1	14	50	64	0	50	74	0
304	DS571210	-	7899	7311	589	R3 only	12	7298	7309	7899	7909	0.006	1	1	-1	50	66	0	50	62	0
305	DS571164	-	76789	76195	595	NONE	0	N/A	N/A	N/A	N/A	N/A	N/A	N/A	N/A	50	8	90	50	74	0
306	DS571315	-	30565	29973	593	R3 only	9	29955	29963	30568	30576	0.006	0	1	2	50	42	0	50	56	0
307	DS571609	-	3870	3391	480	1	0	N/A	N/A	N/A	N/A	N/A	N/A	N/A	N/A	50	0	100	50	36	0
308	DS571492	-	7180	6599	582	R3 only	23	6578	6600	7182	7205	4e-05	3	1	1	50	56	0	50	54	0
309	DS571321	-	10950	10359	592	R3 only	13	10347	10359	10951	10963	0.006	1	1	0	50	56	0	50	48	0
310	DS571166	-	3013	2425	589	R3 only	9	2417	2425	3028	3036	0.006	0	1	14	50	58	0	50	60	0
311	DS571795	-	1539	967	573	R3 only	18	940	957	1545	1562	4e-05	2	1	5	50	70	0	50	64	0
312	DS571844	-	1399	827	573	R3 only	18	800	817	1405	1422	4e-05	2	1	5	50	70	0	50	64	0
313	DS571312	-	33286	32707	580	R3 only	19	32688	32706	33304	33321	0.0005	3	1	17	50	64	0	50	60	0
314	DS571366	-	21421	20852	570	R3 only	19	20834	20852	21428	21445	0.0005	3	1	6	50	50	0	50	60	0
315	DS571202	-	70002	69413	590	R3 only	20	69384	69403	70016	70036	4e-05	3	1	13	50	46	0	50	72	0
316	DS571179	-	17800	17223	578	R3 only	32	17193	17224	17808	17838	1e-11	2	1	7	50	58	0	50	52	0
317	DS571317	-	32392	31800	593	R3 only	11	31791	31801	32400	32411	0.006	1	1	7	50	48	0	50	64	0
318	DS571208	-	64860	64295	566	R3 only	10	64287	64296	64868	64877	0.002	0	1	7	50	60	0	50	60	0
319	DS571525	-	9846	9253	594	R3 only	11	9233	9243	9849	9858	0.021	1	1	2	50	50	0	50	50	0
320	DS571934	-	1562	990	573	R3 only	11	981	991	1570	1581	0.006	1	1	7	50	48	0	50	64	0
321	DS571584	-	2754	2164	591	R3 only	11	2155	2165	2762	2773	0.006	1	1	7	50	50	0	50	66	0
322	DS571562	-	9616	9099	518	1	11	9072	9082	9642	9653	0.006	1	1	25	50	54	0	50	54	0
323	DS571362	-	23796	23204	593	R3 only	8	23178	23185	23798	23805	0.021	0	1	1	50	46	0	50	52	0
324	DS571340	-	29269	28681	589	R3 only	9	28666	28674	29265	29274	0.072	1	1	-5	50	60	0	50	68	0
325	DS571620	-	3253	2667	587	R3 only	11	2658	2668	3261	3272	0.006	1	1	7	50	50	0	50	66	0
326	DS572253	-	1057	465	593	R3 only	11	456	466	1065	1076	0.006	1	1	7	50	48	0	50	64	0
327	DS572231	-	1139	548	592	R3 only	11	539	549	1147	1158	0.006	1	1	7	50	46	0	50	64	0
328	DS571913	-	1327	770	558	NONE	11	750	760	1349	1361	0.072	2	1	21	50	50	0	50	64	0
329	DS571154	-	134928	134421	508	NONE	9	134408	134416	134958	134966	0.006	0	1	29	50	64	0	50	62	0
330	DS571405	-	17772	17230	543	None	12	17207	17218	17785	17797	0.002	1	1	12	50	64	0	50	56	0
331	DS572664	-	830	359	472	None	0	N/A	N/A	N/A	N/A	N/A	N/A	N/A	N/A	50	72	0	50	16	0
332	DS571650	-	3409	2881	529	NONE	8	2869	2876	3422	3429	0.021	0	1	12	50	46	0	50	66	0
333	DS571529	-	2271	1676	596	R3 only	11	1667	1677	2279	2290	0.006	1	1	7	50	48	0	50	64	0
334	DS572179	-	821	233	589	R3 only	11	224	234	829	840	0.006	1	1	7	50	50	0	50	64	0
335	DS571660	-	757	270	488	None	0	N/A	N/A	N/A	N/A	N/A	N/A	N/A	N/A	50	68	0	50	26	0
336	DS571675	-	2982	2491	492	None	0	N/A	N/A	N/A	N/A	N/A	N/A	N/A	N/A	50	72	0	50	24	0
337	DS571321	-	31870	31304	567	R3 only	17	31286	31302	31889	31902	0.021	3	1	18	50	54	0	50	56	0
338	DS571498	-	11653	11136	518	NONE	8	11124	11131	11671	11678	0.021	0	1	17	50	36	0	50	48	0
339	DS571769	-	3306	2740	567	R3 only	11	2731	2741	3314	3325	0.006	1	1	7	50	50	0	50	64	0
340	DS571155	-	85396	84918	479	1	7	84913	84919	85406	85412	0.072	0	1	9	50	54	0	50	42	0
341	DS571234	-	29270	28710	561	None	0	N/A	N/A	N/A	N/A	N/A	N/A	N/A	N/A	50	66	0	50	38	0
342	DS571499	-	10454	9868	587	R3 only	14	9856	9869	10461	10474	0.006	2	1	6	50	48	0	50	58	0
343	DS571751	-	4108	3539	570	R3 only	12	3529	3540	4112	4123	0.072	2	1	3	50	62	0	50	64	0
344	DS571520	-	4403	3817	587	R3 only	14	3805	3818	4410	4423	0.006	2	1	6	50	48	0	50	56	0
345	DS571164	-	129553	128984	570	R3 only	16	128962	128977	129559	129572	0.002	2	1	5	50	62	0	50	68	0
346	DS571391	-	2514	1939	576	R3 only	7	1929	1935	2523	2529	0.072	0	1	8	50	64	0	50	36	0
347	DS571791	-	691	127	565	R3 only	0	N/A	N/A	N/A	N/A	N/A	N/A	N/A	N/A	50	60	0	50	42	0
348	DS571601	-	8125	7539	587	R3 only	14	7527	7540	8132	8145	0.006	2	1	6	50	48	0	50	58	0
349	DS571145	-	290984	290373	612	R3 only	20	290347	290366	290984	291003	9e-07	1	1	-1	50	42	0	50	26	0
351	DS571290	-	39436	38950	487	1	0	N/A	N/A	N/A	N/A	N/A	N/A	N/A	N/A	50	52	0	50	46	0
353	DS571266	-	17647	17151	497	1	16	17126	17141	17668	17684	0.002	2	1	20	50	66	0	50	50	0
354	DS572569	-	572	1	572	NONE	0	N/A	N/A	N/A	N/A	N/A	N/A	N/A	N/A	50	58	0	1	2	0
355	DS571868	-	950	490	461	1	12	477	488	979	990	0.072	2	1	28	50	56	0	50	56	0
356	DS571974	-	1211	650	562	NONE	12	639	650	1241	1251	0.006	1	1	29	50	60	0	50	64	0
357	DS571273	-	10224	9742	483	1D	0	N/A	N/A	N/A	N/A	N/A	N/A	N/A	N/A	50	66	0	50	36	0
358	DS571220	-	33606	33095	512	1	0	N/A	N/A	N/A	N/A	N/A	N/A	N/A	N/A	50	70	0	50	46	0
359	DS571223	-	58471	57999	473	1	8	57990	57997	58486	58493	0.021	0	1	14	50	40	0	50	60	0
360	DS571827	-	3250	2695	556	R3 only	15	2680	2694	3255	3270	0.006	2	1	4	50	70	0	50	58	0
361	DS571737	-	4624	4023	602	None	0	N/A	N/A	N/A	N/A	N/A	N/A	N/A	N/A	50	54	0	50	36	0
362	DS571225	-	3147	2664	484	NONE	9	2657	2665	3168	3176	0.88	1	1	20	50	52	0	50	54	0
363	DS571456	-	1420	961	460	1	7	949	955	1422	1428	0.072	0	1	1	50	60	0	50	54	0
364	DS571480	-	14659	14144	516	3	20	14120	14139	14655	14672	0.006	4	1	-5	50	62	0	50	48	0
365	DS572199	-	879	365	515	1	0	N/A	N/A	N/A	N/A	N/A	N/A	N/A	N/A	50	62	0	50	50	0
366	DS571376	-	19888	19401	488	1	12	19385	19396	19886	19896	0.006	1	1	-3	50	62	0	50	46	0
367	DS571470	-	14914	14440	475	1	7	14422	14428	14929	14935	0.072	0	1	14	50	58	0	50	34	0
368	DS571427	-	3754	3110	645	NONE	32	3080	3111	3758	3786	0.0005	6	1	3	50	76	0	50	60	0
369	DS571542	-	5445	4931	515	None	10	4919	4928	5473	5481	0.072	1	1	27	50	62	0	50	60	0
370	DS572070	-	589	114	476	1	24	92	115	605	626	0.006	5	1	15	50	54	0	50	60	0
372	DS572130	-	675	210	466	1	9	185	193	707	715	0.006	0	1	31	50	56	0	50	58	0
373	DS572187	-	1218	762	457	1	8	752	759	1248	1255	0.021	0	1	29	50	52	0	50	72	0
374	DS572205	-	1348	888	461	1	11	879	889	1378	1388	0.0005	0	1	29	50	52	0	50	68	0
375	DS571444	-	5237	4600	638	NONE	0	N/A	N/A	N/A	N/A	N/A	N/A	N/A	N/A	50	52	0	50	36	0
376	DS571893	-	1571	1112	460	1	11	1098	1108	1601	1611	0.0005	0	1	29	50	54	0	50	64	0
377	DS571715	-	2360	1899	462	1	20	1876	1895	2380	2400	0.021	5	1	19	50	54	0	50	76	0
378	DS571863	-	3290	2707	584	None	0	N/A	N/A	N/A	N/A	N/A	N/A	N/A	N/A	0	0	0	50	34	0
379	DS571683	-	619	157	463	1	7	152	158	640	646	0.072	0	1	20	50	54	0	50	54	0
380	DS572303	-	624	142	483	NONE	26	116	141	640	664	0.0005	4	1	15	50	52	0	50	64	0
381	DS571674	-	616	140	477	None	10	114	123	632	641	0.002	0	1	15	50	54	0	50	64	0
383	DS571434	-	12301	11850	452	1	10	11823	11832	12313	12321	0.072	1	1	11	50	32	0	50	64	0
384	DS571540	-	11089	10598	492	1	21	10570	10590	11091	11110	0.002	3	1	1	50	68	0	50	52	0
385	DS571286	-	7474	6994	481	1	10	6986	6995	7495	7503	0.072	1	1	20	50	52	0	50	50	0
386	DS571195	-	855	376	480	1	7	371	377	871	877	0.072	0	1	15	50	56	0	50	52	0
387	DS571159	-	21722	21132	591	None	9	21113	21121	21726	21734	0.006	0	1	3	50	44	0	50	44	0
388	DS571661	-	3247	2657	591	None	9	2638	2646	3251	3259	0.006	0	1	3	50	44	0	50	44	0
389	DS571207	-	6989	6399	591	None	9	6380	6388	6993	7001	0.006	0	1	3	50	40	0	50	44	0
390	DS571380	-	2811	2221	591	None	9	2202	2210	2815	2822	0.25	1	1	3	50	42	0	50	44	0
391	DS571481	-	868	278	591	None	9	259	267	872	880	0.006	0	1	3	50	44	0	50	44	0
392	DS572184	-	1633	1069	565	NONE	0	N/A	N/A	N/A	N/A	N/A	N/A	N/A	N/A	2	0	0	50	52	0
393	DS571858	-	2317	1755	563	NONE	0	N/A	N/A	N/A	N/A	N/A	N/A	N/A	N/A	50	30	0	50	40	0
394	DS571381	-	24014	23336	679	None	8	23316	23323	24036	24043	0.021	0	1	21	50	54	0	50	34	0
396	DS571589	-	7806	7340	467	R1 only	12	7311	7322	7835	7846	0.072	2	1	28	50	34	0	50	30	0
397	DS571437	-	13875	13251	625	NONE	14	13229	13242	13882	13894	0.072	2	1	6	50	62	0	50	62	0
398	DS572084	-	995	531	465	1	24	505	528	1010	1031	0.002	4	1	14	50	52	0	50	60	0
399	DS571534	-	7940	7351	590	NONE	9	7344	7352	7949	7957	0.006	0	1	8	50	36	0	50	44	0
400	DS571519	-	9070	8387	684	NONE	0	N/A	N/A	N/A	N/A	N/A	N/A	N/A	N/A	50	24	0	50	60	0
401	DS571828	-	3562	3038	525	None	0	N/A	N/A	N/A	N/A	N/A	N/A	N/A	N/A	0	0	0	50	20	0
402	DS571196	-	1102	636	467	1	12	607	618	1119	1130	0.072	2	1	16	50	40	0	50	30	0
403	DS572094	-	1367	840	528	NONE	0	N/A	N/A	N/A	N/A	N/A	N/A	N/A	N/A	50	42	0	50	54	0
405	DS571748	-	1647	1060	588	None	0	N/A	N/A	N/A	N/A	N/A	N/A	N/A	N/A	50	22	0	50	30	0
							7.17084								SD:->
							11.2919								Ave:->
