# Supplementary material for: Bioinformatic analysis of Entamoeba histolytica SINE1 elements
Source: BMC Genomics. 2010 May 24;11:321. doi: 10.1186/1471-2164-11-321 (PMC2996970; doi:10.1186/1471-2164-11-321)
Supplement: Additional file 5 — EhSINE1 transcription data. Transcript (cDNA) BLAST hits for all EhSINE1s identified in this study. Cells are colour coded; white ones have an E-value of 0, ID of at least 90% and cover at least 90% of the SINE and are the only ones considered for inclusion as genuine transcripts in this study (see Methods for details). Blue, red and yellow cells indicate progressively less impressive hits. [file 1471-2164-11-321-S5.XLS]

## Sheet: SINEsV.10_v_EhcDNAs.blast
Query SINE: EhSINE1_	Query SINE Repeats	Top hit Query Length	Top hit Query Start	Top hit Query End	Top hit Subject Length	Top hit Subject Start	Top hit Subject End	Top hit E-value	Top hit Score	Top hit % ID	Top hit Orientation	% SINE coverage	Top HIT Accession
1	2	547	14	547	546	1	535	0	1013	99	+	97	CX080709.1
2	2	547	14	547	546	1	535	0	1013	99	+	97	CX080709.1
3	2	548	14	548	543	4	538	0	1061	100	+	97	CX082996.1
4	2	548	14	548	540	1	535	0	1061	100	+	97	CX095893.1
5	4	600	10	600	596	1	591	0	1172	100	+	98	CX080450.1
6	2	547	9	547	544	1	539	0	1068	100	+	98	CX085631.1
7	2	548	11	548	709	6	543	0	1059	99	-	98	CX082220.1
8	2	548	17	548	535	1	531	0	1039	99	+	97	CX088614.1
9	2	548	9	540	545	1	532	0	959	97	+	98	CX090913.1
10	2	548	17	548	537	1	532	0	1055	100	+	97	CX099338.1
11	2	548	9	548	565	20	559	0	888	95	+	98	CX095382.1
12	2	551	16	551	544	2	537	0	1063	100	+	97	CX082783.1
13	2	546	1	546	712	6	551	0	1067	99	-	100	CX098142.1
14	2	551	14	551	542	1	538	0	1067	100	+	97	CX087433.1
15	2	547	14	547	540	2	535	0	1059	100	+	97	CX091964.1
16	2	547	9	539	544	1	531	0	926	96	+	98	CX085631.1
17	2	548	14	548	540	2	535	0	989	98	+	97	CX091964.1
18	2	547	10	547	546	4	541	0	1067	100	+	98	CX085858.1
19	1	521	38	521	677	10	493	0	959	100	-	93	CX084341.1
20	2	548	16	548	547	1	533	0	1057	100	+	97	CX097763.1
21	2	551	3	551	616	5	552	0	987	98	-	99	CX084680.1
22	4	602	9	602	598	1	594	0	1178	100	+	99	CX093959.1
23	2	548	9	548	565	20	559	0	1070	100	+	98	CX095382.1
24	1	520	17	520	516	1	504	0	999	100	+	97	CX081333.1
25	3	575	17	575	565	1	559	0	1108	100	+	97	CX088613.1
26	2	551	10	551	547	1	542	0	1074	100	+	98	CX080593.1
27	2	547	7	547	547	1	541	0	1072	100	+	99	CX081876.1
28	2	551	3	551	616	5	552	0	930	96	-	99	CX084680.1
29	2	548	10	540	546	4	533	0	957	97	+	98	CX085858.1
30	2	547	14	547	546	1	535	0	981	98	+	97	CX080709.1
31	2	547	17	547	536	1	531	0	1053	100	+	97	CX082062.1
32	2	543	18	543	535	5	530	0	1043	100	+	97	CX087675.1
33	2	548	14	548	546	1	535	0	1061	100	+	97	CX080511.1
34	2	547	19	547	537	5	533	0	1017	99	+	97	CX081294.1
35	2	545	20	545	535	4	530	0	902	96	+	96	CX082929.1
36	1	520	55	512	516	40	496	e-153	537	90	+	89	CX081333.1
37	1	516	14	508	512	1	499	0	658	92	+	97	CX085344.1
38	1	524	20	516	516	4	496	0	759	94	+	96	CX081333.1
39	1	519	14	511	512	1	499	e-136	482	87	+	97	CX085344.1
40	1T	499	143	491	512	156	499	e-114	408	90	+	71	CX085344.1
41	1	528	99	451	557	4	357	e-131	466	92	+	78	CX085861.1
42	1	517	40	517	677	10	490	e-160	563	89	-	92	CX084341.1
43	1	519	48	511	757	278	744	e-153	537	89	+	91	CX087192.1
44	1	522	46	513	757	278	743	0	745	95	+	91	CX087192.1
45	1	520	56	512	512	43	499	e-169	593	92	+	89	CX085344.1
46	1T	499	176	491	543	216	530	e-123	438	93	+	64	CX088111.1
47	1T	499	176	491	543	216	530	e-123	438	93	+	64	CX088111.1
48	1T	499	176	491	543	216	530	e-123	438	93	+	64	CX088111.1
49	1T	499	176	491	543	216	530	e-123	438	93	+	64	CX088111.1
50	2	544	21	544	544	9	538	0	813	94	+	96	CX088411.1
51	1	521	46	513	757	278	744	0	747	95	+	91	CX087192.1
52	1	451	22	440	539	64	486	e-130	462	89	+	95	CX085048.1
53	1	522	46	521	757	278	751	0	722	94	+	91	CX087192.1
54	1	509	17	501	516	1	496	e-101	365	85	+	97	CX081333.1
55	1	523	34	515	757	265	744	0	765	95	+	93	CX087192.1
56	1	522	46	514	757	278	744	0	763	95	+	91	CX087192.1
57	R1_only	539	32	503	539	71	539	0	702	93	+	94	CX085048.1
58	1	532	20	496	539	62	539	0	630	92	+	96	CX085048.1
59	1	524	48	514	757	278	742	0	767	96	+	91	CX087192.1
60	1	528	200	526	594	9	326	2e-88	323	87	-	62	CX085345.1
61	1	525	48	517	757	278	744	0	662	93	+	91	CX087192.1
62	1	525	31	446	539	71	489	e-157	553	92	+	93	CX085048.1
63	1	522	39	514	757	272	744	0	650	92	+	92	CX087192.1
64	1	523	1	523	674	140	662	0	1037	100	+	100	CX082603.1
65	1	527	93	527	557	1	435	0	862	100	+	82	CX085861.1
66	1	519	14	518	512	1	506	e-102	371	84	+	97	CX085344.1
67	1	527	28	491	539	71	539	0	755	95	+	94	CX085048.1
68	1	529	22	493	539	64	539	0	735	94	+	96	CX085048.1
69	1	533	20	497	539	62	539	0	773	95	+	96	CX085048.1
70	1	523	35	517	757	266	746	0	672	92	+	93	CX087192.1
71	1	528	20	492	539	62	539	0	739	94	+	96	CX085048.1
72	1	523	35	515	757	266	744	0	700	93	+	93	CX087192.1
73	1	522	72	514	757	303	744	0	672	94	+	86	CX087192.1
74	1	525	39	517	757	272	744	0	718	94	+	92	CX087192.1
75	1	525	39	517	757	272	744	0	718	94	+	92	CX087192.1
76	1	526	72	518	757	303	744	0	642	93	+	86	CX087192.1
77	1	520	44	512	757	278	744	0	716	94	+	91	CX087192.1
78	1	521	32	513	757	265	744	0	718	94	+	94	CX087192.1
79	1	525	73	517	757	303	744	e-178	620	93	+	86	CX087192.1
80	1	526	22	444	539	64	486	0	656	94	+	95	CX085048.1
81	1	522	46	514	757	278	744	0	739	95	+	91	CX087192.1
82	1	527	45	491	539	88	539	0	769	96	+	91	CX085048.1
83	1	527	45	491	539	88	539	0	761	96	+	91	CX085048.1
84	1	531	60	495	539	104	539	0	777	97	+	88	CX085048.1
85	1	524	72	516	757	303	744	e-168	589	92	+	86	CX087192.1
86	1	521	52	512	757	285	743	0	660	93	+	90	CX087192.1
87	1	518	49	510	757	281	744	0	712	94	+	90	CX087192.1
88	1	532	20	496	539	62	539	0	773	95	+	96	CX085048.1
89	1	522	32	522	757	265	752	0	698	93	+	94	CX087192.1
90	1	518	32	501	757	265	735	0	632	92	+	94	CX087192.1
91	1	520	73	520	677	10	458	e-126	448	88	-	86	CX084341.1
92	1	521	69	515	757	300	746	e-172	603	92	+	87	CX087192.1
93	1	519	32	511	757	265	744	0	726	94	+	94	CX087192.1
94	1	533	30	497	539	72	539	0	777	95	+	94	CX085048.1
95	1	523	73	515	757	303	744	0	650	94	+	86	CX087192.1
96	1	528	22	444	539	64	486	e-131	466	88	+	95	CX085048.1
97	1	516	20	442	539	62	489	4e-90	329	85	+	95	CX085048.1
98	2	550	216	471	539	235	491	4e-87	319	91	+	54	CX085048.1
99	1	520	67	512	757	300	744	e-176	617	93	+	87	CX087192.1
100	1D	510	68	177	757	298	407	8e-33	139	90	+	62	CX087192.1
101	1	513	200	511	565	241	557	6e-92	335	88	+	61	CX088613.1
102	R3_only	582	392	580	674	473	660	1e-37	155	86	+	32	CX082603.1
103	R3_only	590	329	590	564	7	267	1e-53	208	86	-	44	CX085733.1
104	1	512	219	510	565	261	557	2e-88	323	89	+	57	CX088613.1
105	2	555	67	555	540	44	533	0	837	96	+	88	CX081220.1
106	R3_only	582	239	570	661	22	352	e-114	408	91	-	58	CX079743.1
107	R3_only	598	3	87	616	468	552	1e-22	105	90	-	97	CX084680.1
108	R3_only	588	328	588	544	278	539	1e-59	228	87	+	44	CX083966.1
109	R3_only	586	250	578	660	316	644	e-123	440	92	+	57	CX079744.1
110	R3_only	497	267	429	534	155	319	3e-26	117	84	-	38	CX079639.1
111	R3_only	565	93	324	661	56	288	2e-27	121	81	+	71	CX090072.1
112	R3_only	503	267	441	534	147	319	8e-39	159	86	-	39	CX079639.1
113	R3_only	582	342	582	544	297	537	4e-35	147	83	+	41	CX082783.1
114	R3_only	582	342	582	544	297	537	4e-35	147	83	+	41	CX082783.1
115	R3_only	567	93	324	661	56	288	3e-32	137	82	+	71	CX090072.1
116	R3_only	584	321	583	512	247	506	9e-36	149	83	+	45	CX085344.1
117	R3_only	564	93	324	661	56	288	2e-27	121	81	+	71	CX090072.1
118	R3_only	586	355	478	538	312	433	5e-22	103	87	+	26	CX080647.1
119	R3_only	580	273	580	538	232	533	1e-50	198	83	+	53	CX088194.1
120	R3_only	579	93	493	661	56	466	2e-64	244	83	+	81	CX090072.1
121	R3_only	460	164	456	661	124	422	2e-42	170	84	+	64	CX090072.1
122	1	501	45	493	757	299	744	0	644	93	+	91	CX087192.1
123	R3_only	583	262	498	539	248	484	3e-45	180	86	+	47	CX085048.1
124	R3_only	588	237	511	539	220	495	2e-36	151	82	+	54	CX085048.1
125	R3_only	596	103	460	661	64	419	3e-60	230	83	+	78	CX090072.1
126	R3_only	581	371	581	594	7	215	1e-40	165	85	-	36	CX085345.1
127	R3_only	586	124	343	661	84	304	4e-44	176	85	+	64	CX090072.1
128	R3_only	578	235	447	661	204	421	3e-45	180	87	+	47	CX090072.1
129	R3_only	586	302	506	539	286	491	3e-32	137	85	+	40	CX085048.1
130	R3_only	591	103	458	661	64	419	1e-84	311	86	+	78	CX090072.1
131	R3_only	593	103	460	661	64	419	5e-62	236	84	+	78	CX090072.1
132	R3_only	595	139	459	661	98	416	8e-64	242	85	+	70	CX090072.1
133	R3_only	558	151	332	661	112	296	2e-49	194	89	+	55	CX090072.1
134	R3_only	597	136	460	661	97	419	1e-68	258	86	+	70	CX090072.1
135	1	534	64	498	539	105	539	0	672	94	+	87	CX085048.1
136	R3_only	589	101	458	661	64	419	5e-62	236	84	+	78	CX090072.1
137	R3_only	530	242	480	534	96	333	6e-86	315	92	-	50	CX080421.1
138	R3_only	590	150	460	661	112	419	1e-62	238	86	+	67	CX090072.1
139	R3_only	589	259	491	661	223	457	2e-67	254	88	+	47	CX090072.1
140	None	472	421	472	725	35	86	6e-15	79.8	94	-	11	CX080183.1
141	R3_only	591	150	392	661	112	355	3e-60	230	87	+	62	CX090072.1
142	None	528	489	528	534	8	47	4e-10	63.9	95	-	7	CX079639.1
143	None	492	242	484	544	282	525	4e-31	133	83	+	50	CX091962.1
144	None	521	277	444	544	283	449	3e-29	127	85	+	38	CX080620.1
145	R3_only	563	150	332	661	112	296	3e-51	200	89	+	55	CX090072.1
146	R3_only	569	319	411	551	287	384	1e-10	65.9	84	+	22	CX096653.1
147	R3_only	590	101	391	661	64	355	1e-53	208	84	+	74	CX090072.1
148	2	549	247	541	757	450	744	e-110	396	92	+	54	CX087192.1
149	None	561	498	553	674	598	654	2e-15	81.8	94	+	10	CX082603.1
150	R3_only	570	223	569	757	412	751	e-133	474	92	+	61	CX087192.1
151	None	500	17	88	540	1	71	3e-10	63.9	87	+	81	CX081220.1
152	R3_only	569	145	201	661	111	167	1e-10	65.9	89	+	28	CX090072.1
153	None	656	17	102	540	1	85	3e-11	67.9	86	+	83	CX081220.1
154	R3_only	573	217	487	539	216	486	e-121	434	95	+	55	CX085048.1
155	R3_only	570	221	562	757	410	744	e-138	488	93	+	61	CX087192.1
156	R3_only	587	17	88	540	1	71	4e-10	63.9	87	+	81	CX081220.1
157	R3_only	587	46	88	540	29	71	2e-09	61.9	93	+	48	CX081220.1
158	1	496	28	139	826	13	122	9e-11	65.9	83	+	80	CX085943.1
159	R3_only	562	227	553	757	418	743	e-131	466	93	+	59	CX087192.1
160	1	492	29	166	826	14	151	3e-35	147	88	+	83	CX085943.1
161	1	487	123	175	826	99	151	4e-13	73.8	92	+	30	CX085943.1
165	1	461	76	166	826	61	151	2e-14	77.8	85	+	54	CX085943.1
166	R3_only	559	18	74	540	29	85	1e-10	65.9	89	+	76	CX081220.1
168	1	504	23	156	826	18	151	5e-40	163	90	+	85	CX085943.1
169	R3_only	516	254	510	539	222	478	e-123	438	96	+	50	CX085048.1
170	None	451	30	275	826	16	259	2e-85	313	91	+	89	CX085943.1
171	R3_only	510	64	296	412	1	228	2e-89	327	94	-	78	CX098740.1
172	R3_only	557	64	296	412	1	228	2e-89	327	94	-	78	CX098740.1
173	None	610	125	530	617	194	595	e-107	387	87	+	76	CX084786.1
174	None	494	91	167	826	75	151	1e-15	81.8	88	+	46	CX085943.1
175	1	476	76	158	826	65	147	2e-14	77.8	86	+	52	CX085943.1
177	None	585	229	497	602	293	561	2e-89	327	90	+	54	CX080950.1
178	R3_only	556	64	296	412	1	228	2e-89	327	94	-	78	CX098740.1
179	None	610	125	530	601	184	586	1e-81	301	85	+	76	CX080616.1
181	R3_only	560	521	560	92	43	82	2e-05	48.1	90	+	7	CX092905.1
182	None	483	91	167	826	75	151	3e-13	73.8	87	+	46	CX085943.1
183	None	632	603	632	538	503	532	0.0004	44.1	93	+	5	CX080647.1
184	None	607	367	405	603	426	464	0.0001	46.1	89	+	9	CX081892.1
185	1	452	54	170	826	35	151	2e-27	121	88	+	68	CX085943.1
186	None	612	278	537	456	171	428	2e-77	287	89	+	48	CX083637.1
187	None	609	322	339	826	188	205	0.096	36.2	100	+	5	CX085943.1
188	None	610	321	352	751	300	331	0.006	40.1	90	+	9	CX095511.1
189	None	466	106	143	826	99	136	1e-06	52	92	+	26	CX085943.1
190	1	496	29	161	826	14	147	2e-30	131	88	+	82	CX085943.1
191	1	486	29	157	826	14	142	5e-37	153	89	+	82	CX085943.1
192	None	486	55	174	826	32	151	5e-34	143	90	+	68	CX085943.1
193	1	461	22	161	826	11	151	4e-37	153	89	+	86	CX085943.1
194	None	628	599	628	268	7	36	0.099	36.2	90	-	5	CX080541.1
195	None	513	249	287	539	246	284	8e-05	46.1	89	+	13	CX085048.1
196	None	648	222	242	579	113	133	0.002	42.1	100	-	8	CX090685.1
197	None	622	321	352	826	215	246	0.006	40.1	90	+	9	CX085943.1
198	None	641	335	360	826	180	205	2e-06	52	100	+	7	CX085943.1
199	1	507	29	163	826	14	151	5e-34	143	88	+	82	CX085943.1
200	1	456	29	166	826	14	151	1e-37	155	89	+	83	CX085943.1
201	None	573	202	219	671	571	588	0.091	36.2	100	-	8	CX080547.1
202	1	454	29	162	826	14	147	7e-33	139	88	+	82	CX085943.1
203	2	551	14	551	543	1	538	0	1067	100	+	97	CX088604.1
204	3	575	14	575	568	1	562	0	1114	100	+	98	CX091764.1
205	2	549	9	549	545	1	541	0	1072	100	+	98	CX098742.1
206	2	547	14	547	539	1	534	0	1059	100	+	97	CX094380.1
207	2	546	14	546	537	1	533	0	1057	100	+	97	CX081294.1
208	2	548	10	548	547	1	539	0	1068	100	+	98	CX084340.1
209	2	551	14	551	543	1	538	0	1067	100	+	97	CX088111.1
210	2	547	19	547	544	4	536	0	995	99	+	97	CX089432.1
211	4	602	12	602	597	1	591	0	1172	100	+	98	CX092537.1
212	2	549	14	549	543	4	538	0	892	96	+	97	CX082996.1
213	2	549	17	549	538	1	533	0	1057	100	+	97	CX088194.1
214	3	574	14	574	567	1	561	0	1112	100	+	98	CX094051.1
215	3	573	14	573	565	1	560	0	1110	100	+	98	CX094349.1
216	2	548	14	548	546	1	535	0	989	98	+	97	CX080709.1
217	2	548	14	548	540	2	535	0	989	98	+	97	CX091964.1
218	2	550	3	550	616	5	552	0	1086	100	-	99	CX084680.1
219	2	548	9	548	545	1	540	0	1039	99	+	98	CX090913.1
220	2	548	14	548	543	4	538	0	1005	98	+	97	CX082996.1
221	2	549	9	549	546	1	541	0	1072	100	+	98	CX098234.1
222	3	574	14	574	566	1	561	0	1112	100	+	98	CX087370.1
223	1	520	17	512	516	1	496	0	634	91	+	97	CX081333.1
224	2	548	9	548	545	1	540	0	1070	100	+	98	CX090913.1
225	2	548	10	548	544	1	539	0	1068	100	+	98	CX083966.1
226	2	548	17	548	538	1	532	0	1055	100	+	97	CX080159.1
227	2	548	14	548	541	1	535	0	1061	100	+	97	CX081564.1
228	2	548	17	548	537	1	532	0	1007	98	+	97	CX099338.1
229	2	551	17	551	542	4	538	0	973	97	+	97	CX087433.1
230	2	547	11	547	806	4	540	0	1065	100	-	98	CX083082.1
231	2	546	13	546	543	1	534	0	1059	100	+	98	CX092894.1
232	2	548	14	548	539	1	535	0	1061	100	+	97	CX099120.1
233	1	520	14	520	512	1	507	0	1005	100	+	97	CX085344.1
234	2	548	17	548	546	4	535	0	991	98	+	97	CX080709.1
235	1	523	14	515	512	1	499	0	817	95	+	97	CX085344.1
236	2	548	17	548	539	4	535	0	1031	99	+	97	CX099120.1
237	1	522	47	522	677	10	483	0	759	95	-	91	CX084341.1
238	2	546	21	545	539	9	533	0	900	96	+	96	CX081236.1
239	1	521	14	520	512	1	506	0	664	91	+	97	CX085344.1
240	2	548	14	548	541	1	535	0	1061	100	+	97	CX092522.1
241	2	547	16	539	547	1	525	0	749	93	+	97	CX097763.1
242	2	546	17	546	540	5	535	0	880	96	+	97	CX091964.1
243	2	547	21	547	543	12	538	0	973	98	+	96	CX082996.1
244	1	522	48	514	757	278	744	0	682	93	+	91	CX087192.1
245	1	521	69	520	757	300	751	0	632	93	+	87	CX087192.1
246	R1_only	531	46	497	757	278	727	0	706	95	+	91	CX087192.1
247	1	516	14	508	512	1	499	e-133	474	88	+	97	CX085344.1
248	1	517	40	516	677	11	490	e-160	561	89	-	92	CX084341.1
249	1	526	22	443	539	64	486	e-145	513	90	+	95	CX085048.1
250	1T	499	176	491	543	216	530	e-123	438	93	+	64	CX088111.1
251	1T	499	176	491	543	216	530	e-123	438	93	+	64	CX088111.1
252	1T	499	143	491	512	156	499	e-104	377	89	+	71	CX085344.1
253	1	526	22	443	539	64	486	0	640	94	+	95	CX085048.1
254	1	527	40	491	539	84	539	0	728	95	+	92	CX085048.1
255	1	521	46	513	757	278	744	0	660	93	+	91	CX087192.1
256	1	522	46	514	757	278	744	0	771	96	+	91	CX087192.1
257	1	528	51	268	757	281	501	3e-57	220	87	+	81	CX087192.1
258	1	522	99	450	557	4	357	e-171	599	96	+	78	CX085861.1
259	1	491	40	264	539	84	307	3e-63	240	88	+	85	CX085048.1
260	None	523	35	515	757	266	744	0	716	94	+	93	CX087192.1
261	1	520	44	512	757	278	744	0	726	95	+	91	CX087192.1
262	1	517	293	516	536	307	530	2e-67	254	89	+	43	CX082062.1
263	1	522	39	514	757	272	744	0	737	95	+	92	CX087192.1
264	1	522	34	516	757	265	746	e-136	484	88	+	93	CX087192.1
265	1	522	32	514	757	265	744	0	791	96	+	94	CX087192.1
266	R1_only	532	45	496	539	88	539	0	737	95	+	91	CX085048.1
267	R1_only	653	414	653	757	518	752	e-101	367	95	+	37	CX087192.1
268	2	546	12	246	596	1	238	2e-45	180	85	+	95	CX079933.1
269	1	523	35	515	757	266	744	0	636	92	+	93	CX087192.1
270	1	520	44	512	757	278	744	0	787	96	+	91	CX087192.1
271	1	533	1	497	539	43	539	0	985	100	+	100	CX085048.1
272	1	525	48	517	757	278	744	0	678	93	+	91	CX087192.1
273	1	535	76	498	539	117	539	0	712	96	+	85	CX085048.1
274	1	520	32	512	757	265	744	0	670	93	+	94	CX087192.1
275	1	522	72	514	757	303	744	0	640	93	+	86	CX087192.1
276	1	527	20	444	539	62	486	e-145	513	91	+	95	CX085048.1
277	1	511	203	511	757	445	752	e-109	392	91	+	60	CX087192.1
278	1	511	203	511	757	445	752	e-111	400	92	+	60	CX087192.1
279	1	527	46	448	539	88	489	7e-58	222	83	+	90	CX085048.1
280	1	536	20	498	539	62	539	0	718	94	+	96	CX085048.1
281	1	530	35	494	539	75	539	0	708	94	+	93	CX085048.1
282	1	503	71	396	539	110	435	2e-88	323	88	+	82	CX085048.1
283	1	484	5	483	539	47	532	0	672	92	+	99	CX085048.1
284	1	520	35	442	539	75	486	0	656	95	+	92	CX085048.1
285	R1_only	512	40	504	757	278	744	0	749	95	+	92	CX087192.1
286	1	524	67	516	757	300	744	0	630	92	+	87	CX087192.1
287	1	508	1	508	757	245	752	0	1007	100	+	100	CX087192.1
288	1	528	22	444	539	64	486	e-157	553	91	+	95	CX085048.1
289	1	523	72	515	757	303	744	0	706	95	+	86	CX087192.1
290	1	527	67	491	539	110	539	0	733	96	+	86	CX085048.1
291	1	525	66	438	539	109	484	e-123	438	90	+	85	CX085048.1
292	None	520	70	512	757	301	744	7e-64	242	82	+	86	CX087192.1
293	1	528	22	492	539	64	539	0	666	92	+	96	CX085048.1
294	1	517	67	509	757	300	744	e-143	505	89	+	87	CX087192.1
295	R3_only	581	241	498	539	228	486	e-110	394	94	+	52	CX085048.1
296	R3_only	593	333	503	593	337	507	3e-57	220	91	+	34	CX079996.1
297	1	507	48	428	539	109	489	e-175	613	95	+	89	CX085048.1
298	1	531	64	494	539	105	539	0	690	95	+	87	CX085048.1
299	R3_only	580	40	580	661	1	541	0	1072	100	+	93	CX090072.1
300	3	565	156	265	589	150	259	2e-30	131	90	+	41	CX079880.1
301	2	549	293	435	539	274	416	4e-41	167	90	+	33	CX085048.1
302	R3_only	579	258	579	594	7	326	2e-73	274	86	-	55	CX085345.1
303	None	593	275	593	593	272	589	5e-65	246	85	+	54	CX079996.1
304	R3_only	589	371	501	544	330	459	1e-28	125	87	+	26	CX083966.1
305	None	595	275	595	594	7	324	5e-68	256	85	-	54	CX085345.1
306	R3_only	593	246	421	557	103	279	2e-46	184	88	+	42	CX085861.1
307	1	480	4	470	757	278	742	0	648	92	+	99	CX087192.1
308	R3_only	582	250	447	661	222	419	1e-28	125	83	+	44	CX090072.1
309	R3_only	592	334	570	544	283	517	4e-44	176	85	+	41	CX088411.1
310	R3_only	589	94	349	661	56	320	2e-55	214	85	+	73	CX090072.1
311	R3_only	573	276	494	551	239	458	1e-34	145	84	+	44	CX096653.1
312	R3_only	573	300	442	564	283	425	5e-34	143	88	+	32	CX080542.1
313	R3_only	580	303	580	544	264	539	3e-51	200	85	+	48	CX083966.1
314	R3_only	570	300	562	544	264	531	1e-37	155	83	+	47	CX083966.1
315	R3_only	590	102	341	661	64	304	3e-51	200	85	+	70	CX090072.1
316	R3_only	578	263	578	543	222	538	2e-46	184	83	+	54	CX088111.1
317	R3_only	593	103	461	661	64	419	2e-67	254	85	+	78	CX090072.1
318	R3_only	566	347	560	608	12	226	4e-19	93.7	81	-	38	CX079953.1
319	R3_only	594	103	326	661	64	288	1e-41	168	84	+	68	CX090072.1
320	R3_only	573	151	223	661	112	184	3e-20	97.6	91	+	32	CX090072.1
321	R3_only	591	150	459	661	112	419	1e-59	228	85	+	67	CX090072.1
322	1	518	63	440	539	107	486	e-129	460	90	+	86	CX085048.1
323	R3_only	593	103	458	661	64	419	1e-84	311	86	+	78	CX090072.1
324	R3_only	589	95	201	661	56	162	8e-24	109	87	+	53	CX090072.1
325	R3_only	587	150	455	661	112	419	7e-55	212	84	+	67	CX090072.1
326	R3_only	593	103	460	661	64	419	3e-69	260	85	+	78	CX090072.1
327	R3_only	592	150	459	661	112	419	7e-55	212	84	+	67	CX090072.1
328	None	558	150	332	661	112	296	4e-44	176	88	+	55	CX090072.1
329	None	508	317	355	538	281	319	6e-12	69.9	97	+	11	CX080159.1
330	None	543	393	535	757	602	744	5e-62	236	95	+	27	CX087192.1
331	None	472	63	162	765	652	752	1e-15	81.8	86	+	61	CX082734.1
332	None	529	131	209	661	91	169	1e-09	61.9	84	+	37	CX090072.1
333	R3_only	596	152	460	661	112	419	5e-53	206	84	+	67	CX090072.1
334	R3_only	589	150	458	661	112	419	1e-59	228	85	+	67	CX090072.1
335	None	488	417	481	725	22	86	2e-20	97.6	93	-	13	CX080183.1
336	None	492	421	485	725	22	86	2e-20	97.6	93	-	13	CX080183.1
337	R3_only	567	294	567	544	264	539	6e-49	192	85	+	48	CX083966.1
338	None	518	69	130	765	648	709	9e-14	75.8	90	+	47	CX082734.1
339	R3_only	567	153	336	661	112	296	2e-58	224	90	+	54	CX090072.1
340	1	479	63	471	677	18	432	e-111	400	87	-	87	CX084341.1
341	None	561	498	553	674	598	654	2e-15	81.8	94	+	10	CX082603.1
342	R3_only	587	36	88	538	19	71	1e-10	65.9	90	+	59	CX080647.1
343	R3_only	570	223	487	539	222	486	e-123	438	95	+	54	CX085048.1
344	R3_only	587	36	88	538	19	71	1e-10	65.9	90	+	59	CX080647.1
345	R3_only	570	221	569	757	410	751	e-137	486	93	+	61	CX087192.1
346	R3_only	576	214	540	539	213	539	e-169	593	97	+	60	CX085048.1
347	R3_only	565	223	557	757	412	744	e-143	505	94	+	60	CX087192.1
348	R3_only	587	17	102	540	1	85	3e-11	67.9	86	+	83	CX081220.1
349	R3_only	612	144	451	661	98	406	9e-33	139	82	+	68	CX090072.1
351	1	487	422	480	540	468	526	6e-12	69.9	89	+	12	CX082915.1
353	1	497	31	157	826	14	140	9e-17	85.7	83	+	80	CX085943.1
354	None	572	160	189	661	122	151	6e-09	60	100	+	15	CX090072.1
355	1	461	76	166	826	61	151	2e-14	77.8	85	+	54	CX085943.1
356	None	562	165	231	680	27	94	0.006	40.1	83	-	29	CX095671.1
357	1D	483	32	169	826	14	151	1e-25	115	85	+	81	CX085943.1
358	1	512	29	166	826	14	151	1e-25	115	85	+	83	CX085943.1
359	1	473	23	153	826	11	141	3e-38	157	90	+	85	CX085943.1
360	R3_only	556	64	296	412	1	228	2e-89	327	94	-	78	CX098740.1
361	None	602	162	522	617	236	595	4e-87	319	86	+	69	CX084786.1
362	None	484	57	152	826	56	151	4e-22	103	88	+	63	CX085943.1
363	1	460	35	138	826	18	121	1e-12	71.9	83	+	75	CX085943.1
364	3	516	107	216	589	150	259	2e-30	131	90	+	50	CX079880.1
365	1	515	107	216	589	150	259	2e-30	131	90	+	50	CX079880.1
366	1	488	449	477	92	43	71	0.001	42.1	93	+	6	CX092905.1
367	1	475	46	172	826	25	151	6e-24	109	85	+	73	CX085943.1
368	None	645	495	539	602	522	566	7e-06	50.1	88	+	8	CX080950.1
369	None	515	331	353	802	286	308	0.021	38.2	95	-	6	CX097538.1
370	1	476	29	166	826	14	151	2e-42	170	90	+	83	CX085943.1
372	1	466	29	157	826	14	142	1e-34	145	89	+	82	CX085943.1
373	1	457	29	162	826	14	147	1e-37	155	89	+	82	CX085943.1
374	1	461	29	162	826	14	147	1e-37	155	89	+	82	CX085943.1
375	None	638	499	559	630	570	630	1e-22	105	96	+	11	CX097326.1
376	1	460	24	155	826	11	142	7e-39	159	90	+	85	CX085943.1
377	1	462	29	167	826	14	151	4e-31	133	87	+	83	CX085943.1
378	None	584	159	504	617	250	595	e-126	448	91	+	68	CX084786.1
379	1	463	24	160	826	11	147	5e-37	153	89	+	85	CX085943.1
380	None	483	24	157	826	11	142	4e-31	133	88	+	85	CX085943.1
381	None	477	29	162	826	14	147	2e-30	131	87	+	82	CX085943.1
383	1	452	29	166	826	14	151	2e-42	170	90	+	83	CX085943.1
384	1	492	32	172	826	11	151	2e-39	161	89	+	81	CX085943.1
385	1	481	29	169	826	14	151	1e-28	125	86	+	83	CX085943.1
386	1	480	29	157	826	14	142	2e-27	121	86	+	82	CX085943.1
387	None	591	562	589	463	8	35	0.006	40.1	92	-	5	CX090662.1
388	None	591	562	589	463	8	35	0.006	40.1	92	-	5	CX090662.1
389	None	591	562	589	463	8	35	0.006	40.1	92	-	5	CX090662.1
390	None	591	562	589	463	8	35	0.006	40.1	92	-	5	CX090662.1
391	None	591	565	591	268	7	33	0.0001	46.1	96	-	4	CX080541.1
392	None	565	538	556	268	16	34	0.023	38.2	100	-	3	CX080541.1
393	None	563	1	541	610	67	610	e-174	609	89	+	100	CX079770.1
394	None	679	29	86	826	14	71	1e-13	75.8	91	+	66	CX085943.1
396	R1_only	467	446	467	534	8	29	0.074	36.2	95	-	4	CX079639.1
397	None	625	382	403	674	114	135	0.099	36.2	95	-	5	CX082603.1
398	1	465	29	162	826	14	147	6e-21	99.6	84	+	82	CX085943.1
399	None	590	494	510	673	301	317	0.37	34.2	100	+	3	CX079637.1
400	None	684	453	676	716	501	715	1e-50	198	85	-	33	CX092727.1
401	None	525	286	303	595	1	18	0.083	36.2	100	-	6	CX089741.1
402	1	467	287	319	674	483	515	0.001	42.1	90	+	10	CX082603.1
403	None	528	295	311	633	31	47	0.33	34.2	100	+	5	CX082358.1
405	None	588	468	588	644	1	121	3e-63	240	100	+	20	CX087144.1
